# Supplementary material for: Targeting SLC7A11-mediated cysteine metabolism for the treatment of trastuzumab-resistant HER2-positive breast cancer
Source: eLife. 2025 Jun 4;14:RP103953. doi: 10.7554/eLife.103953 (PMC12136593; doi:10.7554/eLife.103953)
Supplement: Figure 2—source data 2. [file elife-103953-fig2-data2.zip]

Archive with 6 entries (5 files):
- Figure 2-source data 2/
- Figure 2-source data 2/Figure 2G-JIMT1, SKBR3-GAPDH.Tif
- Figure 2-source data 2/Figure 2G-JIMT1, SKBR3-Glutathione Reductase.Tif
- Figure 2-source data 2/Figure 2G-JIMT1, SKBR3-Glutathione Synthetase.Tif
- Figure 2-source data 2/Figure 2G-JIMT1, SKBR3-GPX4.Tif
- Figure 2-source data 2/Figure 2G-JIMT1, SKBR3-SLC7A11.Tif
