# Supplementary material for: Targeting SLC7A11-mediated cysteine metabolism for the treatment of trastuzumab-resistant HER2-positive breast cancer
Source: eLife. 2025 Jun 4;14:RP103953. doi: 10.7554/eLife.103953 (PMC12136593; doi:10.7554/eLife.103953)
Supplement: Figure 3—source data 2. [file elife-103953-fig3-data2.zip]

Archive with 7 entries (6 files):
- Figure 3-source data 2/
- Figure 3-source data 2/Figure 3A-JIMT1-siSLC7A11-GAPDH.Tif
- Figure 3-source data 2/Figure 3A-JIMT1-siSLC7A11-SLC7A11.Tif
- Figure 3-source data 2/Figure 3B-JIMT1-siGPX4-GAPDH.Tif
- Figure 3-source data 2/Figure 3B-JIMT1-siGPX4-GPX4.Tif
- Figure 3-source data 2/Figure 3I-JIMT1-GAPDH.Tif
- Figure 3-source data 2/Figure 3I-JIMT1-SLC7A11.Tif
