# Supplementary material for: Targeting SLC7A11-mediated cysteine metabolism for the treatment of trastuzumab-resistant HER2-positive breast cancer
Source: eLife. 2025 Jun 4;14:RP103953. doi: 10.7554/eLife.103953 (PMC12136593; doi:10.7554/eLife.103953)
Supplement: Figure 3—figure supplement 1—source data 2. [file elife-103953-fig3-figsupp1-data2.zip]

Archive with 5 entries (4 files):
- Figure 3-figure supplement 1-source data 2/
- Figure 3-figure supplement 1-source data 2/Figure 3-figure supplement 1A-SKBR3-siSLC7A11-GAPDH.Tif
- Figure 3-figure supplement 1-source data 2/Figure 3-figure supplement 1A-SKBR3-siSLC7A11-SLC7A11.Tif
- Figure 3-figure supplement 1-source data 2/Figure 3-figure supplement 1B-SKBR3-siGPX4-GAPDH.Tif
- Figure 3-figure supplement 1-source data 2/Figure 3-figure supplement 1B-SKBR3-siGPX4-GPX4.Tif
