# Supplementary material for: Targeting SLC7A11-mediated cysteine metabolism for the treatment of trastuzumab-resistant HER2-positive breast cancer
Source: eLife. 2025 Jun 4;14:RP103953. doi: 10.7554/eLife.103953 (PMC12136593; doi:10.7554/eLife.103953)
Supplement: Figure 5—source data 1. [file elife-103953-fig5-data1.zip]

Archive with 2 entries (1 files):
- Figure 5-source data 1/
- Figure 5-source data 1/Figure 5D,E.pdf
