# Supplementary material for: Targeting SLC7A11-mediated cysteine metabolism for the treatment of trastuzumab-resistant HER2-positive breast cancer
Source: eLife. 2025 Jun 4;14:RP103953. doi: 10.7554/eLife.103953 (PMC12136593; doi:10.7554/eLife.103953)
Supplement: Figure 5—source data 2. [file elife-103953-fig5-data2.zip]

Archive with 6 entries (5 files):
- Figure 5-source data 2/
- Figure 5-source data 2/Figure 5D-JIMT1-H3.tif
- Figure 5-source data 2/Figure 5D-JIMT1-H3K4me3.tif
- Figure 5-source data 2/Figure 5E-JIMT1-ASH2L.tif
- Figure 5-source data 2/Figure 5E-JIMT1-GAPDH.tif
- Figure 5-source data 2/Figure 5E-JIMT1-SLC7A11.tif
